# Supplementary material for: Biomolecular actuators for genetically selective acoustic manipulation of cells
Source: Sci Adv. 2023 Feb 22;9(8):eadd9186. doi: 10.1126/sciadv.add9186 (PMC9946353; doi:10.1126/sciadv.add9186)
Supplement: Supplementary file 2 — Movies S1 to S5 [file sciadv.add9186_movies_s1_to_s5.zip]

Archive with 5 entries (5 files):
- sciadv.add9186_movie_s1.mov
- sciadv.add9186_movie_s2.mov
- sciadv.add9186_movie_s3.mov
- sciadv.add9186_movie_s4.mov
- sciadv.add9186_movie_s5.mov
